# Supplementary material for: Endothelin receptor antagonists target EDNRB and modulate the progression of idiopathic pulmonary fibrosis via anoikis-related genes
Source: Front Med (Lausanne). 2025 Jun 16;12:1593376. doi: 10.3389/fmed.2025.1593376 (PMC12206826; doi:10.3389/fmed.2025.1593376)
Supplement: Supplementary file 1 [file Data_Sheet_1.csv]

GeneCards	References[20-21]
BRMS1	Bcl-2 family
PTK2	FAS
NTRK2	FADD
BCL2L11	SRC
SRC	AKT1
CAV1	PTEN
AKT1	RAC1
ITGB1	CDC42
EGFR	GSK3B
CEACAM6	HIF1A
CASP8	snai1
BCL2	ZEB1
STAT3	ZEB2
CEACAM5	TWIST1
TP53	EGFR
PTRH2	ERBB2
SIK1	MET
MAPK1	PDFERB
TLE1	NOX4
CTNNB1	NRF1
BMF	SOD2
DAPK2	PDK1
ITGA5	PDK4
ZNF304	HIF1A
MCL1	MIR200C
BCL2L1	MIR21
CASP3	MIR26A1
CDH1	MIR21
BDNF-AS	MIR200B
BAD	MIR200A
MAPK3	MIR221
PAK1	MIR222
ITGAV	MIR141
MIR7-3HG	MIR30B
FN1	MIR125A
PIK3CA
PTGS2
BAX
BCAR1
TIMP1
ERBB2
PTEN
ANGPTL4
ANXA5
YAP1
CYCS
BRAF
ITGA2
BIRC5
ATF4
BDNF
SCARNA5
CSPG4
BSG
AKT2
IGF1
MAPK8
IGF1R
MTOR
ITGA6
ILK
ANKRD13C
CFLAR
RHOA
HIF1A
DAP3
STK11
PDK4
XIAP
ITGA3
CDKN3
PTK2B
CCND1
CTTN
CALR
CDCP1
TRC-GCA24-1
CPT1A
SKP2
PLAUR
MYBBP1A
HGF
TLE5
EGF
PIK3CG
ITGB4
CERNA3
DAPK1
MIR145
EZH2
PIK3R1
MAP2K1
CHEK2
CXCL12
E2F1
CD44
LGALS3
BAK1
FBXW7-AS1
GLI2
ABHD4
PIK3R3
ITGA4
FADD
PHLDA2
MIR203A
TGFB1
HMCN1
MMP2
CEBPB
CEMIP
CBL
CASP9
SFN
MTDH
PRKCA
TNFRSF10B
CLDN1
CXCL8
MIR200C
CDKN2A
PIK3CB
EPHB6
MIR204
MIR26A1
AR
CDKN1A
CDKN1B
KLF12
MYC
PDGFRB
SMAD4
PLAU
PLK1
MUC1
LGALS1
PYCARD
SESN2
NTRK1
KRAS
ITGB3
CCN2
NRAS
THBS1
BID
ZBTB7A
HRAS
CDK11B
CDK11A
CSK
RAC1
PPARG
IL6
RAD9A
MYH9
CCR7
MSLN
CCDC178
GRHL2
BIRC3
RHOG
CCAR2
NQO1
MIR21
MMP13
FAS
MTA1
MYO5A
EDA2R
CCN6
ABL1
MMP9
SOD2
MAPK11
SPP1
SOD2-OT1
PTHLH
RIPK1
PDGFB
CXCR4
HMGA1
SIK2
TNFSF10
NOTCH1
BMI1
ANGPTL2
NTF3
S100A4
ETV4
MIR124-1
STAT6
EIF2AK3
LAMC2
ACLY
LAMB3
PHB1
PRDX6
TRAF6
LAMA3
KIF2A
PTK7
PELP1
RAB1B
HTRA1
LATS1
CEACAM3
S100A7
CDH2
CSNK2A1
EDIL3
ZEB2
TLN1
MIR200B
SIRT3
OLFM3
SPINK1
CPEB2
NAT1
TSG101
MIR200A
MIR6744
SERPINA1
AKT3
EPHA2
MAPK14
RELA
RPS6KA1
TNFRSF1A
FASLG
AFP
VCAN
ADAMTS1
EEF1A1
ITGA8
CD63
NOX4
SATB1
PBK
LTB4R2
MAVS
HRC
PRP4K
ITGBL1
RHOB
PPP1R13B
MET
PLG
RAF1
PRKCD
PARP1
PRKCQ
BRCA2
RB1
MAPK10
SP1
HAVCR2
DOCK1
VTN
PDCD4
INHBB
RANBP9
ATF5
SESN1
SESN3
CD24
TRIM69
H19
MIR141
ELANE
KDR
MDM2
IDH1
NFE2L2
ZEB1
KL
NAMPT
PRKCI
CRYAB
FGF2
HK2
IL1RAP
LTF
IQGAP1
SDCBP
MGAT5
ABHD2
TRIM31
SPIB
MIR497
MIR1827
PDGFRA
TLR3
PLAT
ROCK1
PAK4
VEGFA
CASP10
PIN1
PLK4
TWIST1
YWHAZ
BMP6
ELK1
BNIP3L
UBE2C
KDM3A
BNIP3
PRDX4
TJP3
LMO3
PPME1
ZNF32
MIR363
MIR525
CRMA
LINC02605
ARHGAP19-SLIT1
TUBB3
HSP90B1
PTPN11
PRKACA
SLC2A1
HMOX1
PPP2CA
CD36
PAK3
PIK3R2
CASP6
LRP1
CLU
EEF2K
LPAR1
TGFBR3
CDH3
PAK2
PTK6
SIRPA
TCF7L2
TRAF2
CEACAM1
GDF2
GLO1
RBL2
ADCY10
BAG1
IL17A
APOBEC3G
COL13A1
MNX1
TNFRSF12A
VPS37A
IFI27
MEGF11
ITPRIP
BCL2L15
MIR381
MIR494
MIR1248
MIR378E
GLUD1
NOTCH3
PTPN1
RPS6KB1
SIRT1
FASN
PPP2R1A
TPM1
COL4A2
CTNND1
PPP2R2A
MFGE8
MMP11
SEMA7A
ARHGEF7
CD151
BST2
CCN1
PPP2R5A
PPP2R2D
VSTM2L
MIR10A
MIR30B
MIR30C1
SHC1
SLC39A6
BUB1
CDC25C
CDK1
SETD2
BUB3
FER
TP73
DLG1
SLCO1B3
BCL2L2
ITGB5
MAD2L1
PDCD6IP
CRIPTO
EDAR
SCRIB
DYNLL2
SH3GLB1
RMST
MIR133B
SNAI2
BAG4
LINC00324
SNHG17
F10
F3
ADAMTSL1
SERPINB1
MIR181A1
MAP3K1
CTBP1
MIR211
RPL34-DT
MIR296
TSC2
CEACAM4
MAP3K7
PRKD1
PXN
MALAT1
MIR373
GSTP1
PRDX1
SERPINE1
CRABP2
FOXO3
ACTG1
ARHGDIA
EZR
RPS6KA3
BIN1
TIAM1
PDPK1
SMAD7
RHOC
NTRK3
CASP2
IKBKG
TFDP1
CRYBA1
TNC
IRF6
HOTAIR
GNE
XAF1
SFRP1
MAP2K2
PIK3C2B
FOXC2
TAGLN
ARHGDIB
ENDOG
RACK1
FBLIM1
CCDC80
LDHA
ANXA2
SMARCE1
BLNK
QSOX1
RBFOX2
CDC42
MAOA
JUP
NKX2-1
ATF2
PIP5K1C
OCLN
NDRG1
NRF1
ID2
CEACAM8
AFAP1L1
PITPNC1
INSR
HSPB1
GSK3B
NGF
PCNA
CTNNA1
DUSP6
FYN
KRT14
OGT
SPHK1
TP63
EHMT2
FOXA1
RAC3
SIRT6
ACP1
S100A10
RHOQ
ONECUT1
MUC4
SRSF3
STK38
GKN1
MIR107
MIR124-3
MIR630
DNMT1
UCHL1
LCK
CDK2
MERTK
ACTB
BRCA1
MMP3
SLC2A2
NOS2
USP9X
HSPA1A
C5AR1
HTRA2
LATS2
PRDM1
TJP1
ROR1
SKI
SNAI1
SPTA1
XRCC5
SERPINB5
THY1
CDX2
CENPF
CLDN18
SNCG
TPP2
ELAVL1
IKZF3
S100A11
HOXA10
SLPI
SRPX2
CLIC4
LGALS8
USP11
DOK2
IRX1
EFHD2
CXCL14
HTRA3
KIF18A
ZG16B
SBSN
MIR223
MIR99A
MIR19A
MIR503
MIR451A
MIR7-1
SNORA80E
PECAM1
KIF14
NKX3-1
GZMB
NRP1
CHUK
KLF5
MST1
CTNNBIP1
BLTP2
MIR424
MAP2K4
BMPR2
KRT18
ETS1
GRN
SCD
F9
GLI1
BMP2
SH2B3
SOX9
BTRC
SKP1
SMAD1
SPOP
S100A9
S100A8
RALGDS
UBE2S
CLDN6
LPCAT1
STRN4
FBLN7
ITGB1BP1
PHLDA1
ETV7
TRIM50
MIR193A
SNORA66
JAG1
PRKAA2
CSF1
IGFBP5
SDC4
VSNL1
PCMT1
LYPD1
HULC
ERBB4
EP300
CAT
ITGB2
NOS3
SGK1
KEAP1
CDH5
GRB2
KLF4
NOTCH4
PRKAA1
CASP14
MAP3K14
TBX3
TMEM43
GPER1
TLN2
VTCN1
NADK
ZKSCAN3
MIR146B
MIR23B
LINC00958
LINC01546
MIR507
RET
MPO
NFKB1
CSF1R
TNF
EDNRB
FLNA
MAP2K3
BIRC2
IGF2
IRS1
SMPD1
WT1
MMP7
MMP8
XDH
MAP3K8
NR4A2
PML
TGM1
ADAM12
CXCR1
FOXP1
TRIM28
CMA1
DGAT2
ADGRG1
MAP1LC3A
SNX1
RBP1
IVL
PPM1F
ARHGEF28
CD99
STX2
CARD10
RAB25
CLPTM1
IFI6
GPCPD1
TP53I11
ATOH8
MIR214
MIR146A
MIR196A1
MIR93
MIR138-1
MIR196A2
MIR20A
MIR27B
MIR18A
MIR590
MIR215
MIR138-2
MIR19B1
MIR15A
MIR20B
DUXAP9
MIR19B2
FGFR1
SMAD3
TGFBR1
HDAC6
NFKB2
STAT1
TGFBR2
CBS
TF
TGFB2
VIM
WNT5A
CASP7
ICAM1
IFNG
JUN
LAMB1
RARA
BMP4
EDNRA
GSN
MST1R
YWHAE
CYP3A4
ESR2
INS
KMT2A
LEF1
PRNP
ACTN4
ALDH1A1
BAP1
BMP7
BRD4
CAST
DIABLO
EEF1A2
FGF1
GATA6
IL10
IL1B
KITLG
L1CAM
NCOA3
NGFR
NME1
NR4A1
NTF4
PARK7
PDK1
PTPN12
RAB27A
VCL
ADIPOQ
CHI3L1
COL17A1
CSF2
DLK1
EIF4EBP1
IGFBP3
IL2
IL4
KRT17
RAB5A
S1PR1
SEMA3A
SMARCB1
TET2
ADH5
BCL10
CD274
IKBKE
IL1A
LAMA1
NEDD4L
PTPA
ROCK2
SORT1
CXADR
DFFA
F2RL1
FOSL1
IL3
LAMC1
NNT
RACGAP1
RAP1A
WDR5
WNT2
BST1
CCL5
CCT5
CXCL1
KRT10
LAMA5
LIF
MDK
MID1
PAK6
PLA2G1B
PON2
SALL4
ATP2A3
CAPNS1
EPO
LTA
NDN
NR4A3
PTPN3
SIX1
COPS5
CSF3
HOXB13
IGBP1
IGF2BP3
KHSRP
MCAM
NUDT1
PRPF8
PRSS3
TFF3
TRIP12
WIPF1
AGK
DUSP4
FRZB
HIP1R
IL11
MCF2
MRTFA
PF4
PRG2
TFAP2C
ARVCF
CAMTA1
HOXA9
ID4
KRT15
RAD51B
UBR4
EGFL7
EIF4G2
KHDRBS3
NUMBL
WWP1
ATP6V1H
CLPTM1L
RAB27B
SS18
WWTR1
ATP6V1F
DUSP19
GRSF1
ME1
MIA
NMU
OAS2
RHOD
SRGN
EIF3D
GALNT4
VASH1
EI24
MOB2
MUC13
TRIM62
PIMREG
SSX1
DOC2B
SYDE1
ISM1
SNAI3
UBAP2
TRIM16
MARCHF2
PVT1
TUG1
GAS5
MIR125A
MIR132
PCA3
MIR148B
MIR206
MIR221
MIR222
MIR25
MIR9-1
MIR92A1
MIR181D
MIR1247
MIR144
MIR33B
SNORD15A
BICDL3P
LINCMD1
MIR92A2
MT-TT
MIR450A1
PWAR1
LINC00355
MIR522
MIR638
SNORD44
MIR147B
MIR655
MIR1229
LINC02820
MIR3126
MIR4775
TRD-GTC9-1
MIR1269A
MIR4454
TRN-GTT2-1
TRN-GTT2-7
