# Supplementary material for: Endothelin receptor antagonists target EDNRB and modulate the progression of idiopathic pulmonary fibrosis via anoikis-related genes
Source: Front Med (Lausanne). 2025 Jun 16;12:1593376. doi: 10.3389/fmed.2025.1593376 (PMC12206826; doi:10.3389/fmed.2025.1593376)
Supplement: Supplementary file 2 [file Table_2.xlsx]

## Sheet: Sheet1
Dataset	Gene	AUC	95% CI
GSE24206	MAOA	0.971	0.905 – 1.000
	MDK	1	1.000 – 1.000
	CCL5	0.902	0.766 – 1.000
	ITGBL1	0.892	0.755 – 1.000
	FRZB	0.912	0.753 – 1.000
	CCDC80	0.873	0.707 – 1.000
	MMP7	0.941	0.845 – 1.000
	CXCL14	0.912	0.753 – 1.000
	PLA2G1B	0.863	0.631 – 1.000
	THY1	0.912	0.734 – 1.000
	CDH3	0.961	0.890 – 1.000
	CXCL12	0.892	0.677 – 1.000
GSE53845	MMP7	0.981	0.951 – 1.000
	CXCL14	1	1.000 – 1.000
	PLA2G1B	0.986	0.961 – 1.000
	CDH3	0.95	0.867 – 1.000
	CD24	0.994	0.979 – 1.000
	CXCL12	0.991	0.970 – 1.000
	MAOA	1	1.000 – 1.000
	MDK	1	1.000 – 1.000
	CCL5	0.939	0.871 – 1.000
	EDNRB	0.988	0.960 – 1.000
	ITGBL1	0.841	0.691 – 0.991
	S1PR1	0.959	0.905 – 1.000
	FRZB	0.903	0.814 – 0.992
	CCDC80	0.859	0.659 – 1.000
	TGFBR3	0.953	0.866 – 1.000
	S100A8	0.85	0.660 – 1.000
